# Supplementary material for: Nanotopographical 3D-Printed Poly(ε-caprolactone) Scaffolds Enhance Proliferation and Osteogenic Differentiation of Urine-Derived Stem Cells for Bone Regeneration
Source: Pharmaceutics. 2022 Jul 8;14(7):1437. doi: 10.3390/pharmaceutics14071437 (PMC9317219; doi:10.3390/pharmaceutics14071437)
Supplement: Supplementary file 1 [file pharmaceutics-14-01437-s001.zip]

Archive with 1 entries (1 files):
- pharmaceutics-1785521-supplementary.pdf
